# Supplementary material for: Clinical Effectiveness, Safety, and Compliance of Two Compounded Formulations of Tacrolimus Eye Drops: An Open-Label, Sequential Prospective Study
Source: Int J Mol Sci. 2024 Sep 12;25(18):9847. doi: 10.3390/ijms25189847 (PMC11432331; doi:10.3390/ijms25189847)
Supplement: Supplementary file 1 [file ijms-25-09847-s001.zip]

Archive with 1 entries (1 files):
- ijms-3165366-supplementary.pdf
